# Supplementary material for: Faster turnover of taxonomic over functional bacterial composition during vermicomposting indicates increasing functional redundancy
Source: PLoS One. 2026 Jul 22;21(7):e0354276. doi: 10.1371/journal.pone.0354276 (PMC13390840; doi:10.1371/journal.pone.0354276)
Supplement: S1 Table — Conditional R2 represents the variance explained by the entire model, including both fixed and random effects. (XLSX) [file pone.0354276.s006.xlsx]

## Sheet: Hoja1
Supplementary Table 1. Conditional and marginal R2 coefficient for mixed models showed in Table 2
Marginal R2 represents the variance explained by the fixed effects, and is defined
Conditional R2represents the variance explained by the entire model, including both fixed and random effects
Substrate	Measure	Marginal R2	Conditional R2
Albariño	Taxonomic	0.304	0.977
Mencía	Taxonomic	0.13	0.954
Distilled	Taxonomic	0.007	0.014
Coffee grounds	Taxonomic	0.231	0.231
Scotch broom	Taxonomic	0.128	0.986
Silver wattle	Taxonomic	0.485	0.489
Seaweeds	Taxonomic	0.454	0.467
Albariño	Functional	0.129	0.988
Mencía	Functional	0.068	0.855
Distilled	Functional	0.004	0.004
Coffee grounds	Functional	0.185	0.185
Scotch broom	Functional	0.12	0.971
Silver wattle	Functional	0.232	0.279
Seaweeds	Functional	0.344	0.344
Albariño	Redundancy	0.748	0.994
Mencía	Redundancy	0.198	0.976
Distilled	Redundancy	0.282	0.949
Coffee grounds	Redundancy	0.003	0.92
Scotch broom	Redundancy	0.055	0.983
Silver wattle	Redundancy	0.056	0.906
Seaweeds	Redundancy	0.635	0.973
